# Supplementary material for: Prevalence of Malaria and Chikungunya Co-Infection in Febrile Patients: A Systematic Review and Meta-Analysis
Source: Trop Med Infect Dis. 2021 Jun 30;6(3):119. doi: 10.3390/tropicalmed6030119 (PMC8293423; doi:10.3390/tropicalmed6030119)
Supplement: Supplementary file 1 [file tropicalmed-06-00119-s001.zip]

Archive with 3 entries (3 files):
- PRISMA Checklist S1.pdf
- Table S1. Search term.pdf
- Table S2. Quality of the included studies.pdf
